# Supplementary material for: Situation, Background, Assessment, Recommendation (SBAR) Education for Health Care Students: Assessment of a Training Program
Source: MedEdPORTAL. 2023 Jan 3;19:11293. doi: 10.15766/mep_2374-8265.11293 (PMC9807695; doi:10.15766/mep_2374-8265.11293)
Supplement: Supplementary file 1 — SBAR-LA Rubric.docxITTD Lecture.pptxITTD Faculty Facilitator Handbook.pdfLearner SBAR Assignment.docx [file mep_2374-8265.11293-s001.zip]

Archive with 5 entries (5 files):
- A. SBAR-LA Rubric.docx
- B. ITTD Lecture.pptx
- C. ITTD Faculty Facilitator Handbook.pdf
- D. Learner SBAR Assignment.docx
- Educational Summary Report_11293.pdf
